# Supplementary material for: VWCE as a potential biomarker associated with immune infiltrates in breast cancer
Source: Cancer Cell Int. 2021 May 21;21:272. doi: 10.1186/s12935-021-01955-3 (PMC8140436; doi:10.1186/s12935-021-01955-3)
Supplement: Supplementary file 2 — Additional file 2. The original data. [file 12935_2021_1955_MOESM2_ESM.xlsx]

## Sheet: Sheet1
				purity
	marker	cor	p	cor	p
CD8+ T cell	CD8A	0.231	7.94e-15	0.064	0.0441
	CD8B	0.264	4.88e-19	0.108	0.000663
Th1	T-bet (TBX21)	0.299	4.12e-24	0.146	3.79e-06
	STAT4	0.248	7.49e-17	0.072	0.0232
	STAT1	-0.043	0.157	-0.112	3.9e-104
	IFN-γ (IFNG)	0.101	0.000749	-0.038	0.231
	TNF-α (TNF)	0.07	0.02	-0.014	0.658
Tfh	BCL6	0.118	8.98e-05	0.067	0.0351
	IL21	0.007	0.809	-0.091	0.0039
M1 Macrophage	INOS (NOS2)	0.101	0.000801	0.08	0.0121
	IRF5	0.134	8.06e-06	0.059	0.0636
	COX2(PTGS2)	0.249	6.05e-17	0.144	5.32e-06
M2 Macrophage	CD163	0.183	1.01e-09	0.087	0.00596
	VSIG4	0.187	4.16e-10	0.084	0.00823
	MS4A4A	0.252	1.87e-17	0.136	1.71e-05
